# Supplementary material for: Blood Pressure Increase following COVID-19 Vaccination: A Systematic Overview and Meta-Analysis
Source: J Cardiovasc Dev Dis. 2022 May 9;9(5):150. doi: 10.3390/jcdd9050150 (PMC9147472; doi:10.3390/jcdd9050150)
Supplement: Supplementary file 1 [file jcdd-09-00150-s001.zip]

Archive with 1 entries (1 files):
- jcdd-1681170-supplementary.pdf
